# Supplementary material for: Validation of Commercial Activity Trackers in Everyday Life of People with Parkinson’s Disease
Source: Sensors (Basel). 2023 Apr 21;23(8):4156. doi: 10.3390/s23084156 (PMC10144957; doi:10.3390/s23084156)
Supplement: Supplementary file 1 [file sensors-23-04156-s001.zip]

Archive with 1 entries (1 files):
- sensors-2150294-supplementary.pdf
